# Supplementary material for: Seasonal differences of corticosterone metabolite concentrations and parasite burden in northern bald ibis (Geronticus eremita): The role of affiliative interactions
Source: PLoS One. 2018 Jan 24;13(1):e0191441. doi: 10.1371/journal.pone.0191441 (PMC5783627; doi:10.1371/journal.pone.0191441)
Supplement: S1 Dataset — (CSV) [file pone.0191441.s001.csv]

date	individual	sex	age	pairstatus	season	initiated affiliative behaviour	received affiliative behaviour
28.05.2015	Loki	female	adult	paired	reproductive	0	0
03.06.2015	Cian	male	adult	unpaired	reproductive	1	0
24.06.2015	Simon	male	adult	paired	post-reproductive	1	1
24.06.2015	Ozzy	male	adult	unpaired	post-reproductive	1	0
25.06.2015	Simba	male	juvenile	unpaired	post-reproductive	1	0
25.06.2015	Luna	female	sub-adult	unpaired	post-reproductive	0	0
25.06.2015	Hermine	female	adult	paired	post-reproductive	0	1
26.06.2015	Sequoia	female	adult	paired	post-reproductive	0	0
26.06.2015	Hermine	female	adult	paired	post-reproductive	1	1
26.06.2015	Minerva	female	sub-adult	unpaired	post-reproductive	0	1
26.06.2015	Woody	female	sub-adult	unpaired	post-reproductive	1	1
26.06.2015	Kira	female	sub-adult	unpaired	post-reproductive	0	0
03.06.2015	Kira	female	sub-adult	unpaired	reproductive	1	0
26.06.2015	Aleppo	female	adult	paired	post-reproductive	0	0
28.06.2015	Cian	male	adult	unpaired	post-reproductive	0	0
28.06.2015	Rob	male	adult	unpaired	post-reproductive	0	0
30.06.2015	Taska	female	sub-adult	unpaired	post-reproductive	1	0
30.06.2015	Heidi	male	adult	unpaired	post-reproductive	1	0
30.06.2015	Quinto	female	sub-adult	unpaired	post-reproductive	0	0
30.06.2015	Lukas	male	adult	unpaired	post-reproductive	1	0
30.06.2015	Cian	male	adult	unpaired	post-reproductive	0	0
30.06.2015	Hilda	male	adult	unpaired	post-reproductive	0	0
30.06.2015	Chicco	female	sub-adult	unpaired	post-reproductive	0	0
03.06.2015	Sequoia	female	adult	paired	reproductive	1	0
02.07.2015	Othello	male	adult	paired	post-reproductive	1	1
02.07.2015	Kleopatra	female	sub-adult	unpaired	post-reproductive	0	0
02.07.2015	Taska	female	sub-adult	unpaired	post-reproductive	0	0
03.07.2015	Aleppo	female	adult	paired	post-reproductive	1	0
03.07.2015	Simon	male	adult	paired	post-reproductive	0	1
03.07.2015	Schreckse	female	adult	paired	post-reproductive	0	1
03.07.2015	Loki	female	adult	paired	post-reproductive	1	0
03.07.2015	Othello	male	adult	paired	post-reproductive	0	0
03.07.2015	Hermine	female	adult	paired	post-reproductive	1	0
03.07.2015	Shannara	male	adult	paired	post-reproductive	1	1
03.06.2015	Elvis	male	sub-adult	unpaired	reproductive	1	0
03.07.2015	Sequoia	female	adult	paired	post-reproductive	1	0
10.07.2015	Sequoia	female	adult	paired	post-reproductive	1	1
10.07.2015	Schreckse	female	adult	paired	post-reproductive	1	0
10.07.2015	Shannara	male	adult	paired	post-reproductive	1	0
11.07.2015	Sequoia	female	adult	paired	post-reproductive	0	0
11.07.2015	Loki	female	adult	paired	post-reproductive	1	1
11.07.2015	Diablo	female	sub-adult	unpaired	post-reproductive	1	1
11.07.2015	Sino	female	sub-adult	unpaired	post-reproductive	1	1
11.07.2015	Lukas	male	adult	unpaired	post-reproductive	1	0
12.07.2015	Aleppo	female	adult	paired	post-reproductive	1	0
03.06.2015	Shannara	male	adult	paired	reproductive	1	0
12.07.2015	Hombre	male	adult	paired	post-reproductive	1	0
12.07.2015	Sequoia	female	adult	paired	post-reproductive	1	0
12.07.2015	Abraxas	male	adult	unpaired	post-reproductive	1	0
12.07.2015	Loki	female	adult	paired	post-reproductive	1	0
12.07.2015	Minerva	female	sub-adult	unpaired	post-reproductive	0	0
12.07.2015	Hera	male	adult	unpaired	post-reproductive	0	0
13.07.2015	Schreckse	female	adult	paired	post-reproductive	1	1
13.07.2015	Lukas	male	adult	unpaired	post-reproductive	1	1
13.07.2015	Ozzy	male	adult	unpaired	post-reproductive	1	0
13.07.2015	Shannara	male	adult	paired	post-reproductive	0	0
03.06.2015	Othello	male	adult	paired	reproductive	1	0
13.07.2015	Hilda	male	adult	unpaired	post-reproductive	1	1
13.07.2015	Simon	male	adult	paired	post-reproductive	1	0
17.07.2015	Mocha	female	sub-adult	unpaired	post-reproductive	1	0
17.07.2015	Hermine	female	adult	paired	post-reproductive	1	0
17.07.2015	Oniichan	male	sub-adult	unpaired	post-reproductive	0	0
17.07.2015	Othello	male	adult	paired	post-reproductive	1	0
17.07.2015	Aleppo	female	adult	paired	post-reproductive	1	0
17.07.2015	Chicco	female	sub-adult	unpaired	post-reproductive	0	0
20.07.2015	Shannara	male	adult	paired	post-reproductive	1	0
20.07.2015	Diablo	female	sub-adult	unpaired	post-reproductive	0	0
03.06.2015	Sequoia	female	adult	paired	reproductive	1	1
20.07.2015	Khan	male	sub-adult	unpaired	post-reproductive	1	0
20.07.2015	Othello	male	adult	paired	post-reproductive	0	0
20.07.2015	Aleppo	female	adult	paired	post-reproductive	1	0
20.07.2015	Elvis	male	sub-adult	unpaired	post-reproductive	0	0
20.07.2015	Azzurro	male	juvenile	unpaired	post-reproductive	1	1
21.07.2015	Mocha	female	sub-adult	unpaired	post-reproductive	1	0
21.07.2015	Heidi	male	adult	unpaired	post-reproductive	1	1
21.07.2015	Schreckse	female	adult	paired	post-reproductive	1	0
21.07.2015	Simon	male	adult	paired	post-reproductive	1	0
21.07.2015	Oniichan	male	sub-adult	unpaired	post-reproductive	0	0
04.06.2015	Aleppo	female	adult	paired	reproductive	0	0
21.07.2015	North Face	male	adult	unpaired	post-reproductive	1	0
21.07.2015	Khan	male	sub-adult	unpaired	post-reproductive	1	0
22.07.2015	Tiffi	male	adult	unpaired	post-reproductive	0	0
22.07.2015	Chicco	female	sub-adult	unpaired	post-reproductive	0	0
22.07.2015	Minerva	female	sub-adult	unpaired	post-reproductive	1	0
22.07.2015	Hera	male	adult	unpaired	post-reproductive	1	0
22.07.2015	Mocha	female	sub-adult	unpaired	post-reproductive	0	0
23.07.2015	Shannara	male	adult	paired	post-reproductive	1	0
23.07.2015	Kira	female	sub-adult	unpaired	post-reproductive	1	0
04.06.2015	Loki	female	adult	paired	reproductive	1	0
03.08.2015	Othello	male	adult	paired	post-reproductive	1	0
03.08.2015	Loki	female	adult	paired	post-reproductive	0	0
03.08.2015	Hera	male	adult	unpaired	post-reproductive	1	0
03.08.2015	Sandro	female	juvenile	unpaired	post-reproductive	1	0
03.08.2015	Sino	female	sub-adult	unpaired	post-reproductive	1	0
03.08.2015	Khan	male	sub-adult	unpaired	post-reproductive	1	0
03.08.2015	Tiffi	male	adult	unpaired	post-reproductive	1	0
03.08.2015	Mocha	female	sub-adult	unpaired	post-reproductive	1	1
03.08.2015	Aleppo	female	adult	paired	post-reproductive	1	0
03.08.2015	Kurt	male	adult	unpaired	post-reproductive	0	1
04.06.2015	Luna	female	sub-adult	unpaired	reproductive	0	0
03.08.2015	Paco	male	adult	unpaired	post-reproductive	1	1
03.08.2015	Hombre	male	adult	paired	post-reproductive	1	0
06.08.2015	Abraxas	male	adult	unpaired	post-reproductive	0	0
06.08.2015	Sequoia	female	adult	paired	post-reproductive	1	0
06.08.2015	Khan	male	sub-adult	unpaired	post-reproductive	1	0
06.08.2015	Loki	female	adult	paired	post-reproductive	0	0
06.08.2015	Hilda	male	adult	unpaired	post-reproductive	0	0
06.08.2015	Hombre	male	adult	paired	post-reproductive	1	0
06.08.2015	Kurt	male	adult	unpaired	post-reproductive	1	0
07.08.2015	Hombre	male	adult	paired	post-reproductive	1	1
29.05.2015	Abraxas	male	adult	unpaired	reproductive	1	0
04.06.2015	Luzifer	male	sub-adult	unpaired	reproductive	0	0
07.08.2015	Loki	female	adult	paired	post-reproductive	1	1
07.08.2015	Aleppo	female	adult	paired	post-reproductive	1	0
07.08.2015	Azzurro	male	juvenile	unpaired	post-reproductive	1	0
07.08.2015	Cian	male	adult	unpaired	post-reproductive	1	0
07.08.2015	Abraxas	male	adult	unpaired	post-reproductive	1	0
07.08.2015	Lukas	male	adult	unpaired	post-reproductive	1	1
07.08.2015	Othello	male	adult	paired	post-reproductive	1	1
07.08.2015	Hilda	male	adult	unpaired	post-reproductive	0	0
07.08.2015	Shannara	male	adult	paired	post-reproductive	1	0
07.08.2015	Diablo	female	sub-adult	unpaired	post-reproductive	1	1
04.06.2015	Kira	female	sub-adult	unpaired	reproductive	0	0
07.08.2015	Shannara	male	adult	paired	post-reproductive	1	1
07.08.2015	Hera	male	adult	unpaired	post-reproductive	1	0
10.08.2015	Loki	female	adult	paired	post-reproductive	1	0
10.08.2015	Cian	male	adult	unpaired	post-reproductive	1	0
10.08.2015	Aleppo	female	adult	paired	post-reproductive	1	0
10.08.2015	Abraxas	male	adult	unpaired	post-reproductive	1	0
11.08.2015	Hombre	male	adult	paired	post-reproductive	0	0
11.08.2015	Aleppo	female	adult	paired	post-reproductive	0	1
11.08.2015	Loki	female	adult	paired	post-reproductive	1	1
11.08.2015	Othello	male	adult	paired	post-reproductive	1	0
04.06.2015	Mocha	female	sub-adult	unpaired	reproductive	0	1
11.08.2015	Cian	male	adult	unpaired	post-reproductive	0	1
11.08.2015	Aleppo	female	adult	paired	post-reproductive	1	1
11.08.2015	Hera	male	adult	unpaired	post-reproductive	1	0
11.08.2015	Shannara	male	adult	paired	post-reproductive	1	0
11.08.2015	Abraxas	male	adult	unpaired	post-reproductive	0	0
13.08.2015	Othello	male	adult	paired	post-reproductive	0	0
14.08.2015	Aleppo	female	adult	paired	post-reproductive	1	0
14.08.2015	Hombre	male	adult	paired	post-reproductive	1	0
14.08.2015	Loki	female	adult	paired	post-reproductive	0	0
14.08.2015	Shannara	male	adult	paired	post-reproductive	0	0
04.06.2015	Abraxas	male	adult	unpaired	reproductive	1	0
14.08.2015	Othello	male	adult	paired	post-reproductive	1	0
14.08.2015	Hera	male	adult	unpaired	post-reproductive	0	0
14.08.2015	Othello	male	adult	paired	post-reproductive	1	0
14.08.2015	Shannara	male	adult	paired	post-reproductive	0	1
14.08.2015	Cian	male	adult	unpaired	post-reproductive	1	1
17.08.2015	Othello	male	adult	paired	post-reproductive	0	0
18.08.2015	Othello	male	adult	paired	post-reproductive	1	0
18.08.2015	Shannara	male	adult	paired	post-reproductive	1	0
18.08.2015	Cian	male	adult	unpaired	post-reproductive	0	1
18.08.2015	Aleppo	female	adult	paired	post-reproductive	0	0
04.06.2015	North Face	male	adult	unpaired	reproductive	0	0
18.08.2015	Hombre	male	adult	paired	post-reproductive	1	0
19.08.2015	Loki	female	adult	paired	post-reproductive	0	0
19.08.2015	Hera	male	adult	unpaired	post-reproductive	0	0
19.08.2015	Hombre	male	adult	paired	post-reproductive	1	1
04.06.2015	Othello	male	adult	paired	reproductive	1	1
19.10.2015	Sequoia	female	adult	paired	post-reproductive	0	0
19.10.2015	Othello	male	adult	paired	post-reproductive	0	0
19.10.2015	Smirne	male	juvenile	unpaired	post-reproductive	0	0
19.10.2015	Hermine	female	adult	paired	post-reproductive	0	0
05.06.2015	Hilda	male	adult	unpaired	reproductive	1	0
19.10.2015	Aleppo	female	adult	paired	post-reproductive	0	0
19.10.2015	Abraxas	male	adult	unpaired	post-reproductive	0	1
19.10.2015	Simba	male	juvenile	unpaired	post-reproductive	0	0
19.10.2015	Cian	male	adult	unpaired	post-reproductive	0	0
19.10.2015	Chicco	female	sub-adult	unpaired	post-reproductive	0	0
20.10.2015	Othello	male	adult	paired	post-reproductive	1	0
20.10.2015	Hombre	male	adult	paired	post-reproductive	1	0
20.10.2015	Hermine	female	adult	paired	post-reproductive	1	0
20.10.2015	Abraxas	male	adult	unpaired	post-reproductive	1	1
20.10.2015	Aleppo	female	adult	paired	post-reproductive	1	1
05.06.2015	Sequoia	female	adult	paired	reproductive	0	0
20.10.2015	Sequoia	female	adult	paired	post-reproductive	1	0
20.10.2015	Simon	male	adult	paired	post-reproductive	1	0
21.10.2015	Hilda	male	adult	unpaired	post-reproductive	1	0
21.10.2015	North Face	male	adult	unpaired	post-reproductive	1	0
21.10.2015	Abraxas	male	adult	unpaired	post-reproductive	1	1
21.10.2015	Hermine	female	adult	paired	post-reproductive	0	0
21.10.2015	Hombre	male	adult	paired	post-reproductive	0	0
21.10.2015	Smirne	male	juvenile	unpaired	post-reproductive	0	0
21.10.2015	Chicco	female	sub-adult	unpaired	post-reproductive	1	0
22.10.2015	Aleppo	female	adult	paired	post-reproductive	0	0
05.06.2015	Taska	female	sub-adult	unpaired	reproductive	0	0
22.10.2015	Luna	female	sub-adult	unpaired	post-reproductive	0	0
22.10.2015	North Face	male	adult	unpaired	post-reproductive	1	0
22.10.2015	Simba	male	juvenile	unpaired	post-reproductive	1	0
22.10.2015	Hombre	male	adult	paired	post-reproductive	1	0
22.10.2015	Smirne	male	juvenile	unpaired	post-reproductive	1	0
22.10.2015	Aleppo	female	adult	paired	post-reproductive	1	1
23.10.2015	Cian	male	adult	unpaired	post-reproductive	1	0
23.10.2015	Othello	male	adult	paired	post-reproductive	0	0
23.10.2015	Aleppo	female	adult	paired	post-reproductive	0	0
23.10.2015	Shannara	male	adult	paired	post-reproductive	1	1
05.06.2015	Loki	female	adult	paired	reproductive	0	0
23.10.2015	Diablo	female	sub-adult	unpaired	post-reproductive	0	0
23.10.2015	Sequoia	female	adult	paired	post-reproductive	0	0
24.10.2015	Schreckse	female	adult	paired	post-reproductive	0	0
27.10.2015	Sequoia	female	adult	paired	post-reproductive	1	0
27.10.2015	Lukas	male	adult	unpaired	post-reproductive	0	0
27.10.2015	Quinto	female	sub-adult	unpaired	post-reproductive	0	0
27.10.2015	Sino	female	sub-adult	unpaired	post-reproductive	0	0
27.10.2015	Simon	male	adult	paired	post-reproductive	0	0
29.05.2015	Heidi	male	adult	unpaired	reproductive	1	1
05.06.2015	Hermine	female	adult	paired	reproductive	0	0
09.06.2015	Shannara	male	adult	paired	reproductive	1	0
09.06.2015	Heidi	male	adult	unpaired	reproductive	0	0
09.06.2015	Kira	female	sub-adult	unpaired	reproductive	0	0
09.06.2015	Sequoia	female	adult	paired	reproductive	1	0
09.06.2015	Hera	male	adult	unpaired	reproductive	0	0
09.06.2015	North Face	male	adult	unpaired	reproductive	1	0
09.06.2015	Balu	male	adult	paired	reproductive	1	0
10.06.2015	Luzifer	male	sub-adult	unpaired	reproductive	1	1
10.06.2015	Balu	male	adult	paired	reproductive	1	1
02.06.2015	Chicco	female	sub-adult	unpaired	reproductive	1	0
10.06.2015	Simon	male	adult	paired	reproductive	1	0
10.06.2015	Cian	male	adult	unpaired	reproductive	1	1
10.06.2015	Balu	male	adult	paired	reproductive	0	1
10.06.2015	Abraxas	male	adult	unpaired	reproductive	1	0
11.06.2015	Rob	male	adult	unpaired	reproductive	1	1
11.06.2015	Paco	male	adult	unpaired	reproductive	1	1
11.06.2015	Hombre	male	adult	paired	reproductive	1	0
11.06.2015	Hera	male	adult	unpaired	reproductive	1	0
12.06.2015	Sequoia	female	adult	paired	reproductive	1	1
12.06.2015	Simon	male	adult	paired	reproductive	1	0
02.06.2015	Kleopatra	female	sub-adult	unpaired	reproductive	1	0
12.06.2015	Tiffi	male	adult	unpaired	reproductive	1	0
12.06.2015	Luna	female	sub-adult	unpaired	reproductive	0	0
12.06.2015	Paco	male	adult	unpaired	reproductive	1	0
12.06.2015	Cian	male	adult	unpaired	reproductive	1	0
12.06.2015	Ozzy	male	adult	unpaired	reproductive	1	0
12.06.2015	Loki	female	adult	paired	reproductive	1	1
12.06.2015	Hera	male	adult	unpaired	reproductive	1	1
12.06.2015	Heidi	male	adult	unpaired	reproductive	0	1
13.06.2015	Sequoia	female	adult	paired	reproductive	0	0
13.06.2015	Hilda	male	adult	unpaired	reproductive	1	1
02.06.2015	Oniichan	male	sub-adult	unpaired	reproductive	0	0
13.06.2015	Abraxas	male	adult	unpaired	reproductive	0	0
13.06.2015	Othello	male	adult	paired	reproductive	1	1
13.06.2015	Lukas	male	adult	unpaired	reproductive	0	0
13.06.2015	Heidi	male	adult	unpaired	reproductive	1	1
14.06.2015	Cian	male	adult	unpaired	reproductive	1	1
14.06.2015	Hombre	male	adult	paired	reproductive	1	0
15.06.2015	Aleppo	female	adult	paired	reproductive	0	0
15.06.2015	North Face	male	adult	unpaired	reproductive	1	0
15.06.2015	Abraxas	male	adult	unpaired	reproductive	1	0
15.06.2015	Othello	male	adult	paired	reproductive	0	1
02.06.2015	Hilda	male	adult	unpaired	reproductive	1	0
17.06.2015	Abraxas	male	adult	unpaired	reproductive	0	0
17.06.2015	Shannara	male	adult	paired	reproductive	0	0
17.06.2015	Lukas	male	adult	unpaired	reproductive	1	0
17.06.2015	Khan	male	sub-adult	unpaired	reproductive	1	0
17.06.2015	Kurt	male	adult	unpaired	reproductive	0	0
17.06.2015	Azzurro	male	juvenile	unpaired	reproductive	1	0
17.06.2015	Othello	male	adult	paired	reproductive	0	0
17.06.2015	Lukas	male	adult	unpaired	reproductive	1	0
18.06.2015	Sino	female	sub-adult	unpaired	reproductive	0	0
18.06.2015	Luna	female	sub-adult	unpaired	reproductive	1	0
02.06.2015	Simon	male	adult	paired	reproductive	1	0
18.06.2015	Minerva	female	sub-adult	unpaired	reproductive	1	1
18.06.2015	Woody	female	sub-adult	unpaired	reproductive	1	1
18.06.2015	Diablo	female	sub-adult	unpaired	reproductive	1	1
18.06.2015	Schreckse	female	adult	paired	reproductive	0	1
18.06.2015	Tiffi	male	adult	unpaired	reproductive	1	0
18.06.2015	Saphira	female	juvenile	unpaired	reproductive	1	0
18.06.2015	Hera	male	adult	unpaired	reproductive	0	0
18.06.2015	Paco	male	adult	unpaired	reproductive	1	0
22.06.2015	Schreckse	female	adult	paired	post-reproductive	0	1
22.06.2015	Luna	female	sub-adult	unpaired	post-reproductive	0	0
02.06.2015	Shannara	male	adult	paired	reproductive	0	0
22.06.2015	Othello	male	adult	paired	post-reproductive	1	0
22.06.2015	Aurelia	female	juvenile	unpaired	post-reproductive	1	1
22.06.2015	Paco	male	adult	unpaired	post-reproductive	1	0
22.06.2015	Cian	male	adult	unpaired	post-reproductive	1	0
22.06.2015	Sequoia	female	adult	paired	post-reproductive	1	0
22.06.2015	North Face	male	adult	unpaired	post-reproductive	0	0
22.06.2015	Sequoia	female	adult	paired	post-reproductive	1	0
22.06.2015	Diablo	female	sub-adult	unpaired	post-reproductive	0	0
24.06.2015	Lukas	male	adult	unpaired	post-reproductive	0	0
24.06.2015	Heidi	male	adult	unpaired	post-reproductive	1	0
