# Supplementary material for: Seasonal differences of corticosterone metabolite concentrations and parasite burden in northern bald ibis (Geronticus eremita): The role of affiliative interactions
Source: PLoS One. 2018 Jan 24;13(1):e0191441. doi: 10.1371/journal.pone.0191441 (PMC5783627; doi:10.1371/journal.pone.0191441)
Supplement: S3 Dataset — (CSV) [file pone.0191441.s003.csv]

date	individual	sex	age	pairstatus	season	coccidia	nematode
18.05.2015	Hera	male	adult	unpaired	reproductive	0	0
22.05.2015	Kleopatra	female	sub-adult	unpaired	reproductive	0	0
22.05.2015	Hermine	female	adult	paired	reproductive	0	0
22.05.2015	Loki	female	adult	paired	reproductive	0	0
22.05.2015	Luzifer	male	sub-adult	unpaired	reproductive	0	0
24.05.2015	Hermine	female	adult	paired	reproductive	0	0
24.05.2015	Paco	male	adult	unpaired	reproductive	0	0
25.05.2015	Minerva	female	sub-adult	unpaired	reproductive	0	0
28.05.2015	Abraxas	male	adult	unpaired	reproductive	0	0
28.05.2015	Hera	male	adult	unpaired	reproductive	1	0
28.05.2015	Abraxas	male	adult	unpaired	reproductive	0	0
28.05.2015	Khan	male	sub-adult	unpaired	reproductive	0	0
28.05.2015	North Face	male	adult	unpaired	reproductive	0	0
28.05.2015	Elvis	male	sub-adult	unpaired	reproductive	0	1
28.05.2015	Rob	male	adult	unpaired	reproductive	0	0
28.05.2015	North Face	male	adult	unpaired	reproductive	0	0
28.05.2015	Minerva	female	sub-adult	unpaired	reproductive	0	0
28.05.2015	North Face	male	adult	unpaired	reproductive	0	0
29.05.2015	Hera	male	adult	unpaired	reproductive	0	0
29.05.2015	Paco	male	adult	unpaired	reproductive	0	0
30.05.2015	Hermine	female	adult	paired	reproductive	0	0
30.05.2015	Paco	male	adult	unpaired	reproductive	0	0
30.05.2015	Kleopatra	female	sub-adult	unpaired	reproductive	0	0
31.05.2015	Balu	male	adult	paired	reproductive	0	0
31.05.2015	Hera	male	adult	unpaired	reproductive	0	0
01.06.2015	Smirne	male	juvenile	unpaired	reproductive	0	0
01.06.2015	Heidi	male	adult	unpaired	reproductive	0	0
01.06.2015	Paco	male	adult	unpaired	reproductive	0	0
01.06.2015	Balu	male	adult	paired	reproductive	0	0
01.06.2015	Heidi	male	adult	unpaired	reproductive	0	0
01.06.2015	Minerva	female	sub-adult	unpaired	reproductive	0	0
02.06.2015	Hermine	female	adult	paired	reproductive	0	0
04.06.2015	Othello	male	adult	paired	reproductive	0	0
04.06.2015	Hera	male	adult	unpaired	reproductive	0	0
04.06.2015	Shannara	male	adult	paired	reproductive	0	0
04.06.2015	North Face	male	adult	unpaired	reproductive	0	0
05.06.2015	Sequoia	female	adult	paired	reproductive	0	1
05.06.2015	Abraxas	male	adult	unpaired	reproductive	0	1
05.06.2015	Hombre	male	adult	paired	reproductive	0	0
06.06.2015	Balu	male	adult	paired	reproductive	0	0
08.06.2015	Shannara	male	adult	paired	reproductive	0	1
08.06.2015	Shannara	male	adult	paired	reproductive	0	0
08.06.2015	Hilda	male	adult	unpaired	reproductive	1	1
08.06.2015	Tiffi	male	adult	unpaired	reproductive	1	0
08.06.2015	Schreckse	female	adult	paired	reproductive	0	0
09.06.2015	Balu	male	adult	paired	reproductive	0	0
09.06.2015	Cian	male	adult	unpaired	reproductive	0	0
09.06.2015	North Face	male	adult	unpaired	reproductive	1	1
10.06.2015	North Face	male	adult	unpaired	reproductive	1	1
10.06.2015	Hera	male	adult	unpaired	reproductive	0	0
10.06.2015	Balu	male	adult	paired	reproductive	0	1
10.06.2015	North Face	male	adult	unpaired	reproductive	1	1
10.06.2015	Rob	male	adult	unpaired	reproductive	0	1
10.06.2015	Hombre	male	adult	paired	reproductive	0	0
11.06.2015	Cian	male	adult	unpaired	reproductive	1	1
11.06.2015	Balu	male	adult	paired	reproductive	1	0
11.06.2015	Simon	male	adult	paired	reproductive	0	0
11.06.2015	Abraxas	male	adult	unpaired	reproductive	1	1
11.06.2015	Rob	male	adult	unpaired	reproductive	0	0
11.06.2015	Paco	male	adult	unpaired	reproductive	1	0
12.06.2015	Balu	male	adult	paired	reproductive	0	1
12.06.2015	Hera	male	adult	unpaired	reproductive	0	0
12.06.2015	North Face	male	adult	unpaired	reproductive	0	0
14.06.2015	Othello	male	adult	paired	reproductive	0	0
15.06.2015	Loki	female	adult	paired	reproductive	0	0
15.06.2015	Balu	male	adult	paired	reproductive	0	0
15.06.2015	Cian	male	adult	unpaired	reproductive	0	0
15.06.2015	Othello	male	adult	paired	reproductive	1	0
16.06.2015	North Face	male	adult	unpaired	reproductive	1	1
16.06.2015	Rob	male	adult	unpaired	reproductive	0	1
16.06.2015	Cian	male	adult	unpaired	reproductive	0	0
16.06.2015	North Face	male	adult	unpaired	reproductive	0	1
16.06.2015	Rob	male	adult	unpaired	reproductive	1	0
16.06.2015	Hombre	male	adult	paired	reproductive	0	0
17.06.2015	Cian	male	adult	unpaired	reproductive	0	0
17.06.2015	Rob	male	adult	unpaired	reproductive	0	1
17.06.2015	Othello	male	adult	paired	reproductive	0	0
17.06.2015	Cian	male	adult	unpaired	reproductive	0	1
17.06.2015	Rob	male	adult	unpaired	reproductive	1	1
17.06.2015	Aleppo	female	adult	paired	reproductive	0	0
17.06.2015	Othello	male	adult	paired	reproductive	0	0
17.06.2015	Hera	male	adult	unpaired	reproductive	0	1
18.06.2015	Abraxas	male	adult	unpaired	reproductive	1	0
18.06.2015	Hilda	male	adult	unpaired	reproductive	0	0
18.06.2015	Ozzy	male	adult	unpaired	reproductive	0	1
18.06.2015	Sandro	female	juvenile	unpaired	reproductive	0	0
18.06.2015	Shannara	male	adult	paired	reproductive	0	1
18.06.2015	Hilda	male	adult	unpaired	reproductive	0	0
18.06.2015	Rob	male	adult	unpaired	reproductive	0	1
18.06.2015	Schreckse	female	adult	paired	reproductive	1	0
18.06.2015	Othello	male	adult	paired	reproductive	0	0
22.06.2015	Simon	male	adult	paired	post-reproductive	0	1
24.06.2015	Lukas	male	adult	unpaired	post-reproductive	0	0
28.06.2015	Minerva	female	sub-adult	unpaired	post-reproductive	0	0
01.07.2015	Hilda	male	adult	unpaired	post-reproductive	1	1
31.07.2015	North Face	male	adult	unpaired	post-reproductive	0	0
31.07.2015	Tiffi	male	adult	unpaired	post-reproductive	0	0
18.08.2015	Hombre	male	adult	paired	post-reproductive	0	0
19.08.2015	Shannara	male	adult	paired	post-reproductive	0	0
11.08.2015	Hera	male	adult	unpaired	post-reproductive	0	0
10.08.2015	Elvis	male	sub-adult	unpaired	post-reproductive	1	0
18.08.2015	Othello	male	adult	paired	post-reproductive	0	0
11.08.2015	Loki	female	adult	paired	post-reproductive	0	0
31.08.2015	Aleppo	female	adult	paired	post-reproductive	0	0
19.08.2015	Cian	male	adult	unpaired	post-reproductive	0	0
10.08.2015	Hera	male	adult	unpaired	post-reproductive	0	0
10.08.2015	Diablo	female	sub-adult	unpaired	post-reproductive	0	0
17.08.2015	Hera	male	adult	unpaired	post-reproductive	0	0
18.08.2015	Shannara	male	adult	paired	post-reproductive	0	0
21.09.2015	Othello	male	adult	paired	post-reproductive	0	0
18.10.2015	Smirne	male	juvenile	unpaired	post-reproductive	0	0
19.10.2015	Minerva	female	sub-adult	unpaired	post-reproductive	0	0
21.10.2015	Luna	female	sub-adult	unpaired	post-reproductive	0	0
19.10.2015	Aleppo	female	adult	paired	post-reproductive	0	0
18.10.2015	Taska	female	sub-adult	unpaired	post-reproductive	0	0
21.10.2015	Minerva	female	sub-adult	unpaired	post-reproductive	0	0
18.10.2015	Minerva	female	sub-adult	unpaired	post-reproductive	0	0
24.10.2015	North Face	male	adult	unpaired	post-reproductive	0	0
24.10.2015	Othello	male	adult	paired	post-reproductive	0	0
19.10.2015	Minerva	female	sub-adult	unpaired	post-reproductive	0	0
24.10.2015	Tiffi	male	adult	unpaired	post-reproductive	0	0
28.10.2015	Mocha	female	sub-adult	unpaired	post-reproductive	0	0
28.10.2015	Diablo	female	sub-adult	unpaired	post-reproductive	0	0
24.10.2015	Luna	female	sub-adult	unpaired	post-reproductive	0	0
24.10.2015	Abraxas	male	adult	unpaired	post-reproductive	0	0
23.10.2015	Simon	male	adult	paired	post-reproductive	0	0
23.09.2015	Othello	male	adult	paired	post-reproductive	0	0
30.09.2015	Othello	male	adult	paired	post-reproductive	0	0
29.10.2015	Hilda	male	adult	unpaired	post-reproductive	0	0
28.10.2015	Ozzy	male	adult	unpaired	post-reproductive	0	0
